# Supplementary material for: An Integrated Map of HIV-Human Protein Complexes that Facilitate Viral Infection
Source: PLoS One. 2014 May 9;9(5):e96687. doi: 10.1371/journal.pone.0096687 (PMC4016004; doi:10.1371/journal.pone.0096687)
Supplement: Table S1 — High-confidence RNAi-HIV set. The list of 554 genes that were predicted in both RNAi- and APMS- propagation. (XLSX) [file pone.0096687.s001.xlsx]

## Sheet: Supplementary_Table1
Entrez Gene ID	Symbol	Propagation Score RNAi	Propagation Score HIV
3312	HSPA8	0.0629126	0.4
3921	RPSA	0.0562447	0.393291
26986	PABPC1	0.0556421	0.381751
6125	RPL5	0.0526977	0.372141
6135	RPL11	0.0527687	0.367096
6188	RPS3	0.0493786	0.36038
6210	RPS15A	0.0515057	0.360034
2091	FBL	0.0514205	0.358293
6741	SSB	0.0503906	0.357573
6193	RPS5	0.0494813	0.357156
3326	HSP90AB1	0.0603616	0.356772
6124	RPL4	0.0480795	0.354419
6136	RPL12	0.0501988	0.352239
6187	RPS2	0.0524202	0.351681
6201	RPS7	0.0504079	0.351676
1915	EEF1A1	0.0529257	0.350671
6132	RPL8	0.0496562	0.348627
10399	GNB2L1	0.0503809	0.348293
6175	RPLP0	0.0476224	0.347762
6202	RPS8	0.0498449	0.345998
6208	RPS14	0.0486394	0.344809
6189	RPS3A	0.0516164	0.344806
1736	DKC1	0.0503217	0.343733
8761	PABPC4	0.0515106	0.341504
6203	RPS9	0.0482491	0.340393
6139	RPL17	0.0505059	0.34028
6130	RPL7A	0.0458264	0.339916
6207	RPS13	0.0482708	0.33889
10528	NOP56	0.0464459	0.338757
5042	PABPC3	0.0491705	0.33857
6194	RPS6	0.0484119	0.335997
23521	RPL13A	0.048531	0.335563
11137	PWP1	0.0488318	0.33486
6217	RPS16	0.046491	0.333983
6122	RPL3	0.0471342	0.333863
6152	RPL24	0.0472486	0.333024
6228	RPS23	0.0477925	0.332391
8662	EIF3B	0.0450861	0.331951
506	ATP5B	0.0491277	0.331774
6133	RPL9	0.0455534	0.33056
4736	RPL10A	0.0447553	0.328848
6191	RPS4X	0.0460867	0.32873
6205	RPS11	0.0443691	0.326869
6128	RPL6	0.0448974	0.326828
6129	RPL7	0.0443793	0.32591
3309	HSPA5	0.0482381	0.324763
6137	RPL13	0.0430631	0.324527
26354	GNL3	0.0432806	0.323879
8894	EIF2S2	0.0448041	0.322601
5687	PSMA6	0.0492317	0.322586
6222	RPS18	0.0438557	0.320497
1974	EIF4A2	0.0455675	0.320428
1938	EEF2	0.0425518	0.316446
526	ATP6V1B2	0.0498099	0.315404
1973	EIF4A1	0.0458459	0.315354
9349	RPL23	0.0445939	0.315061
4809	NHP2L1	0.0474939	0.314442
6138	RPL15	0.043503	0.313306
6218	RPS17	0.0469096	0.313197
6143	RPL19	0.0455586	0.312686
6134	RPL10	0.0432008	0.312469
1917	EEF1A2	0.0443113	0.31047
6142	RPL18A	0.0436757	0.308909
8833	GMPS	0.0449172	0.308655
6160	RPL31	0.045879	0.30864
5683	PSMA2	0.0486958	0.308553
10189	ALYREF	0.0479695	0.308406
790	CAD	0.0474984	0.307125
7311	UBA52	0.0482917	0.306834
7846	TUBA1A	0.0490711	0.306514
3614	IMPDH1	0.0476519	0.306178
6897	TARS	0.0446864	0.306094
1665	DHX15	0.0447292	0.30534
203068	TUBB	0.0496927	0.305268
5686	PSMA5	0.0475576	0.304798
5111	PCNA	0.0523088	0.304466
6155	RPL27	0.0411615	0.303123
6141	RPL18	0.0441697	0.302614
5430	POLR2A	0.0624124	0.302326
84172	POLR1B	0.0424638	0.302185
9045	RPL14	0.042428	0.301955
140801	RPL10L	0.0441976	0.301537
6192	RPS4Y1	0.0414769	0.300991
6165	RPL35A	0.0407956	0.300884
60	ACTB	0.0523457	0.300786
55299	BRIX1	0.0407503	0.300201
11103	KRR1	0.0410516	0.299574
6229	RPS24	0.0406869	0.297524
51602	NOP58	0.0405094	0.296814
10236	HNRNPR	0.0491225	0.29653
84365	MKI67IP	0.0410819	0.296456
55131	RBM28	0.0401667	0.295946
5684	PSMA3	0.0482552	0.295586
5901	RAN	0.0543078	0.29552
1964	EIF1AX	0.0427218	0.29479
6156	RPL30	0.0458922	0.294687
1981	EIF4G1	0.0428231	0.294583
5435	POLR2F	0.0537326	0.294307
3276	PRMT1	0.043612	0.294005
1503	CTPS	0.0425423	0.293865
121504	HIST4H4	0.0402339	0.293431
6223	RPS19	0.0412565	0.291311
23560	GTPBP4	0.0444555	0.290893
6147	RPL23A	0.0383022	0.290637
2058	EPRS	0.038802	0.290618
6209	RPS15	0.0392422	0.29028
6635	SNRPE	0.0491567	0.290068
25879	DCAF13	0.0397251	0.290035
8359	HIST1H4A	0.0380581	0.289413
6123	RPL3L	0.0386075	0.289268
6636	SNRPF	0.0488211	0.286907
5434	POLR2E	0.0525675	0.286479
29789	OLA1	0.0443613	0.286373
51121	RPL26L1	0.0384726	0.286335
6632	SNRPD1	0.0485436	0.286207
5441	POLR2L	0.0544465	0.285897
9221	NOLC1	0.0409986	0.2858
6234	RPS28	0.0408622	0.285065
7520	XRCC5	0.0459328	0.284239
5431	POLR2B	0.0538788	0.284159
3615	IMPDH2	0.0445094	0.283477
3329	HSPD1	0.0422352	0.28295
3303	HSPA1A	0.0437076	0.28281
6230	RPS25	0.0402758	0.28268
5690	PSMB2	0.0446451	0.281432
1654	DDX3X	0.0411037	0.280118
51068	NMD3	0.0397952	0.279948
9533	POLR1C	0.0397691	0.279883
2597	GAPDH	0.0446825	0.27673
71	ACTG1	0.0480419	0.275302
56342	PPAN	0.0384522	0.275133
6908	TBP	0.0505449	0.274181
51154	MRTO4	0.0356832	0.273846
5708	PSMD2	0.0446135	0.273438
204	AK2	0.040781	0.272237
9933	KIAA0020	0.0333895	0.272094
3015	H2AFZ	0.0451787	0.271854
11224	RPL35	0.040918	0.271514
5701	PSMC2	0.0488696	0.270608
54512	EXOSC4	0.0409869	0.27038
6166	RPL36AL	0.0380295	0.270097
5688	PSMA7	0.0431475	0.269852
84154	RPF2	0.0359865	0.269716
7341	SUMO1	0.0460509	0.269464
10492	SYNCRIP	0.04158	0.268951
498	ATP5A1	0.0403103	0.268526
3306	HSPA2	0.040257	0.268413
3304	HSPA1B	0.0385913	0.267789
5347	PLK1	0.0532612	0.267673
2107	ETF1	0.0373976	0.267219
705	BYSL	0.0359833	0.266158
51639	SF3B14	0.0450292	0.265954
1660	DHX9	0.0514961	0.265843
7277	TUBA4A	0.042763	0.265701
10575	CCT4	0.0408978	0.265296
8334	HIST1H2AC	0.0371812	0.265186
55176	SEC61A2	0.037626	0.264935
1537	CYC1	0.0421638	0.264914
8337	HIST2H2AA3	0.0365696	0.264318
11331	PHB2	0.0388397	0.263945
23029	RBM34	0.03514	0.263716
23517	SKIV2L2	0.0407915	0.263684
8336	HIST1H2AM	0.0369533	0.262847
5036	PA2G4	0.0419332	0.262733
8332	HIST1H2AL	0.0371742	0.262624
7153	TOP2A	0.0434574	0.262559
7514	XPO1	0.0505265	0.262538
54464	XRN1	0.0434664	0.261886
27258	LSM3	0.0389894	0.261885
8672	EIF4G3	0.0354175	0.2618
8666	EIF3G	0.0354454	0.261419
54606	DDX56	0.0341663	0.26112
92815	HIST3H2A	0.0362287	0.260973
6154	RPL26	0.0328901	0.260882
10376	TUBA1B	0.0394455	0.260796
10694	CCT8	0.0418303	0.260782
28987	NOB1	0.0354936	0.260771
8329	HIST1H2AI	0.0361765	0.260341
8969	HIST1H2AG	0.0360404	0.259888
8330	HIST1H2AK	0.0360404	0.259888
3012	HIST1H2AE	0.0360718	0.259775
26155	NOC2L	0.0353733	0.258017
5437	POLR2H	0.0499538	0.257993
6233	RPS27A	0.0390416	0.257689
5440	POLR2K	0.0524049	0.25759
23212	RRS1	0.0352578	0.25715
990	CDC6	0.0431295	0.257134
5432	POLR2C	0.0549061	0.257019
4830	NME1	0.0400151	0.256062
220988	HNRNPA3	0.0424989	0.255793
5436	POLR2G	0.0503666	0.255169
9669	EIF5B	0.0334484	0.254702
5984	RFC4	0.0415725	0.254281
4673	NAP1L1	0.0372451	0.253934
1977	EIF4E	0.0348391	0.253159
55272	IMP3	0.0346626	0.252609
10921	RNPS1	0.0495498	0.251559
64425	POLR1E	0.0336605	0.251213
6181	RPLP2	0.0317689	0.251157
84790	TUBA1C	0.0386308	0.250742
5983	RFC3	0.0431802	0.250725
1163	CKS1B	0.0444455	0.250386
983	CDK1	0.0493011	0.250307
292	SLC25A5	0.0393217	0.250291
10946	SF3A3	0.0467663	0.250141
9086	EIF1AY	0.0390743	0.249552
5496	PPM1G	0.0531224	0.248716
7203	CCT3	0.0404989	0.248406
2617	GARS	0.0396043	0.248388
6426	SRSF1	0.0448956	0.248015
8331	HIST1H2AJ	0.0346188	0.247567
5704	PSMC4	0.0445222	0.246934
5710	PSMD4	0.0438098	0.246755
8338	HIST2H2AC	0.034173	0.246672
3843	IPO5	0.0399815	0.246519
57062	DDX24	0.0347475	0.246286
5689	PSMB1	0.0412172	0.245642
2079	ERH	0.0406695	0.24552
3308	HSPA4	0.0405351	0.245474
1655	DDX5	0.0403615	0.244799
7555	CNBP	0.0374936	0.244396
6628	SNRPB	0.0460544	0.244253
6629	SNRPB2	0.0448697	0.24416
9276	COPB2	0.0411646	0.243769
55661	DDX27	0.0336425	0.243745
7278	TUBA3C	0.0367831	0.243615
22948	CCT5	0.0374387	0.242516
3305	HSPA1L	0.0360829	0.242481
23451	SF3B1	0.0489505	0.242247
11198	SUPT16H	0.0403819	0.241876
10294	DNAJA2	0.0357562	0.240667
29889	GNL2	0.0360854	0.240547
55621	TRMT1	0.0319287	0.240445
1017	CDK2	0.0484143	0.240336
6240	RRM1	0.0402999	0.240217
9908	G3BP2	0.0399529	0.239658
10383	TUBB4B	0.0363067	0.239495
3376	IARS	0.0367012	0.239085
29925	GMPPB	0.0361795	0.238981
7307	U2AF1	0.0386658	0.238844
6428	SRSF3	0.0451416	0.238513
55759	WDR12	0.0337487	0.238394
79711	IPO4	0.0361017	0.238343
221613	HIST1H2AA	0.0333547	0.237641
6790	AURKA	0.0445923	0.237334
23020	SNRNP200	0.0444389	0.237275
5691	PSMB3	0.0394217	0.237149
7415	VCP	0.0362853	0.236998
5315	PKM2	0.0414236	0.236144
6599	SMARCC1	0.037209	0.235964
3608	ILF2	0.0389398	0.235892
5714	PSMD8	0.0427428	0.235388
6637	SNRPG	0.0404717	0.235209
4522	MTHFD1	0.0356216	0.233767
1434	CSE1L	0.0412238	0.233394
5705	PSMC5	0.0407863	0.232994
8661	EIF3A	0.0305309	0.232953
10622	POLR3G	0.0320917	0.232257
64318	NOC3L	0.0294098	0.231801
5685	PSMA4	0.0397586	0.231678
2521	FUS	0.0435901	0.231391
5719	PSMD13	0.0406559	0.231346
10056	FARSB	0.0326565	0.230618
191	AHCY	0.0342271	0.230608
26574	AATF	0.0329074	0.230487
5707	PSMD1	0.0401348	0.230206
293	SLC25A6	0.0349741	0.230084
6625	SNRNP70	0.0459265	0.229936
28985	MCTS1	0.03372	0.229922
3181	HNRNPA2B1	0.0451345	0.229716
10963	STIP1	0.03636	0.229393
6634	SNRPD3	0.0432783	0.229004
2237	FEN1	0.0426452	0.228865
10914	PAPOLA	0.0439435	0.22853
8341	HIST1H2BN	0.0317816	0.228487
347733	TUBB2B	0.0346964	0.228363
8343	HIST1H2BF	0.0317487	0.228204
6627	SNRPA1	0.0409355	0.22809
1431	CS	0.039947	0.227943
8340	HIST1H2BL	0.0325315	0.226972
6829	SUPT5H	0.0437795	0.2268
5702	PSMC3	0.0415817	0.226367
22916	NCBP2	0.049071	0.226306
112714	TUBA3E	0.0351332	0.226169
6427	SRSF2	0.0450361	0.226168
10213	PSMD14	0.0393832	0.226126
8345	HIST1H2BH	0.0310938	0.225563
3192	HNRNPU	0.0425039	0.225101
8346	HIST1H2BI	0.0310513	0.225019
8344	HIST1H2BE	0.0310513	0.225019
3018	HIST1H2BB	0.0311336	0.224915
6231	RPS26	0.0303112	0.22472
8348	HIST1H2BO	0.0310513	0.224685
7280	TUBB2A	0.0358552	0.224431
54145	H2BFS	0.0309373	0.223836
6731	SRP72	0.0319352	0.222244
9128	PRPF4	0.0418148	0.221964
8243	SMC1A	0.0464802	0.220541
54429	TAS2R5	0.0340562	0.220532
57819	LSM2	0.041782	0.219515
7411	VBP1	0.0364294	0.219263
1615	DARS	0.0333054	0.219043
51065	RPS27L	0.0294419	0.218944
10606	PAICS	0.0355957	0.218754
23658	LSM5	0.0355124	0.218651
56648	EIF5A2	0.0327706	0.218572
79039	DDX54	0.0278528	0.217813
10381	TUBB3	0.033729	0.217552
6612	SUMO3	0.0384604	0.217532
6917	TCEA1	0.0414787	0.217404
6434	TRA2B	0.0348343	0.217142
9861	PSMD6	0.0388895	0.216833
6902	TBCA	0.032672	0.21665
10594	PRPF8	0.0363318	0.216178
6633	SNRPD2	0.0419557	0.215785
902	CCNH	0.0477248	0.215148
10291	SF3A1	0.0414743	0.215134
10051	SMC4	0.0470991	0.214903
7150	TOP1	0.0367182	0.214875
23633	KPNA6	0.0379467	0.214563
7347	UCHL3	0.0344211	0.214514
9133	CCNB2	0.0405706	0.214489
2963	GTF2F2	0.0489885	0.214368
8683	SRSF9	0.0406785	0.21377
993	CDC25A	0.0402698	0.213669
25885	POLR1A	0.0335505	0.21237
4331	MNAT1	0.0450478	0.212288
4799	NFX1	0.0442222	0.211538
31	ACACA	0.0319991	0.211193
23404	EXOSC2	0.030952	0.210992
6923	TCEB2	0.0423537	0.210659
5725	PTBP1	0.0415203	0.210609
6185	RPN2	0.0317381	0.210579
9945	GFPT2	0.0337632	0.210199
6431	SRSF6	0.0407401	0.209661
26121	PRPF31	0.0309362	0.209399
3020	H3F3A	0.0312043	0.209302
1656	DDX6	0.0391842	0.209191
1022	CDK7	0.0470488	0.209087
8175	SF3A2	0.0411625	0.209006
6749	SSRP1	0.0381112	0.208862
347688	TUBB8	0.0315935	0.20881
6601	SMARCC2	0.0368177	0.208672
23450	SF3B3	0.0411516	0.207582
5718	PSMD12	0.0365296	0.20754
2935	GSPT1	0.0387167	0.207029
84617	TUBB6	0.033047	0.206996
51807	TUBA8	0.0332636	0.206807
51585	PCF11	0.0386938	0.206563
5717	PSMD11	0.035878	0.206444
81929	SEH1L	0.0407013	0.206396
7531	YWHAE	0.0407439	0.206135
8467	SMARCA5	0.0338232	0.205567
3178	HNRNPA1	0.0388907	0.205514
5692	PSMB4	0.0369419	0.204643
3735	KARS	0.0310516	0.20462
2673	GFPT1	0.0342079	0.204306
5433	POLR2D	0.0478898	0.203603
10262	SF3B4	0.0395585	0.203339
5557	PRIM1	0.0339187	0.203052
5706	PSMC6	0.0380982	0.203025
162966	ZNF600	0.0319093	0.202938
9551	ATP5J2	0.0323882	0.202764
10730	YME1L1	0.035203	0.20252
51082	POLR1D	0.0342544	0.202518
2072	ERCC4	0.0354565	0.20166
6430	SRSF5	0.0396939	0.201492
11157	LSM6	0.031318	0.201382
1478	CSTF2	0.0383895	0.201249
11051	NUDT21	0.0431073	0.201244
24148	PRPF6	0.0384178	0.20043
891	CCNB1	0.0401112	0.200238
4670	HNRNPM	0.0382131	0.199823
9416	DDX23	0.037853	0.199653
11338	U2AF2	0.0403747	0.199547
5709	PSMD3	0.0337365	0.199387
9343	EFTUD2	0.0370901	0.199244
4686	NCBP1	0.0437889	0.198976
79612	NAA16	0.036075	0.198971
55781	RIOK2	0.0297192	0.198929
53981	CPSF2	0.0413438	0.198849
7319	UBE2A	0.0405697	0.198638
51692	CPSF3	0.0398076	0.198114
5438	POLR2I	0.0479926	0.198054
6429	SRSF4	0.0392999	0.197675
51362	CDC40	0.039929	0.196909
5093	PCBP1	0.0373164	0.196583
514	ATP5E	0.0319883	0.195966
6626	SNRPA	0.0397481	0.19586
3187	HNRNPH1	0.037852	0.195701
51184	GPN3	0.0308412	0.194916
1729	DIAPH1	0.0356612	0.194752
6432	SRSF7	0.0390416	0.194454
3419	IDH3A	0.033253	0.194306
9295	SRSF11	0.0398127	0.194171
3836	KPNA1	0.0368935	0.194107
5094	PCBP2	0.0372587	0.194025
9785	DHX38	0.039261	0.19344
3183	HNRNPC	0.0377111	0.193422
22800	RRAS2	0.0306744	0.193101
80145	THOC7	0.0298632	0.192992
9939	RBM8A	0.0395412	0.192958
10907	TXNL4A	0.0373896	0.192462
10978	CLP1	0.0362922	0.192438
23435	TARDBP	0.0367742	0.191885
5700	PSMC1	0.0366987	0.19143
9790	BMS1	0.0264433	0.191428
51343	FZR1	0.0350967	0.19126
29894	CPSF1	0.0394782	0.191231
23165	NUP205	0.0398487	0.191033
10181	RBM5	0.0446566	0.190119
3184	HNRNPD	0.0390705	0.189993
5713	PSMD7	0.0354458	0.189975
2962	GTF2F1	0.0437201	0.189746
4712	NDUFB6	0.0344343	0.189573
30834	ZNRD1	0.0287285	0.18956
57696	DDX55	0.0271106	0.189407
5393	EXOSC9	0.0277808	0.189166
8882	ZNF259	0.0278922	0.18916
5439	POLR2J	0.0477753	0.189044
10289	EIF1B	0.0283611	0.188651
9184	BUB3	0.0331287	0.187495
3190	HNRNPK	0.0370851	0.187238
11260	XPOT	0.0299396	0.187168
57122	NUP107	0.0370801	0.187057
5693	PSMB5	0.0339308	0.186872
2987	GUK1	0.0403931	0.186623
27339	PRPF19	0.0339879	0.186255
5694	PSMB6	0.0326039	0.184388
10923	SUB1	0.0318696	0.184354
7320	UBE2B	0.036815	0.183328
22826	DNAJC8	0.0345213	0.182996
10992	SF3B2	0.0395647	0.18269
8106	PABPN1	0.0366981	0.182524
6921	TCEB1	0.0424971	0.182328
23478	SEC11A	0.0362045	0.180949
9097	USP14	0.0287906	0.180772
84844	PHF5A	0.0374918	0.180545
10598	AHSA1	0.0277926	0.179813
4116	MAGOH	0.0346939	0.179212
1213	CLTC	0.0351815	0.179182
5720	PSME1	0.0306819	0.179166
4841	NONO	0.0327147	0.179072
3185	HNRNPF	0.0353928	0.17883
11047	ADRM1	0.0339776	0.178748
10421	CD2BP2	0.0364862	0.178217
9879	DDX46	0.0295081	0.177962
50617	ATP6V0A4	0.0293475	0.177922
10949	HNRNPA0	0.0379825	0.17751
5716	PSMD10	0.0323349	0.177123
2967	GTF2H3	0.0383852	0.176646
1725	DHPS	0.0262117	0.175479
83443	SF3B5	0.0360556	0.175413
8697	CDC23	0.0320193	0.175236
3191	HNRNPL	0.0352164	0.174767
4904	YBX1	0.0370022	0.174444
10212	DDX39A	0.029989	0.173685
79869	CPSF7	0.0363003	0.173343
6184	RPN1	0.032117	0.172636
9688	NUP93	0.0344353	0.169412
89978	ATPBD4	0.0253396	0.169197
8531	CSDA	0.0306181	0.168867
51477	ISYNA1	0.0281344	0.168793
4928	NUP98	0.0366087	0.168782
4998	ORC1	0.0335439	0.168652
26958	COPG2	0.0303525	0.168462
3188	HNRNPH2	0.0345764	0.168404
22938	SNW1	0.0346395	0.167879
7314	UBB	0.0315772	0.166955
5902	RANBP1	0.036563	0.16681
2068	ERCC2	0.0364333	0.16608
3159	HMGA1	0.0348941	0.165666
9777	TM9SF4	0.0268262	0.165408
6604	SMARCD3	0.0297851	0.165104
9978	RBX1	0.0337023	0.164528
2959	GTF2B	0.0348986	0.164356
9972	NUP153	0.0408694	0.164134
56604	TUBB7P	0.0245959	0.164027
3978	LIG1	0.0333242	0.163147
6920	TCEA3	0.0289024	0.162632
55737	VPS35	0.0323505	0.162448
92140	MTDH	0.02791	0.161947
7321	UBE2D1	0.0314571	0.1607
5356	PLRG1	0.0290041	0.160177
6421	SFPQ	0.0320917	0.159157
8295	TRRAP	0.0318492	0.157818
3093	UBE2K	0.0312193	0.157526
6745	SSR1	0.0254124	0.156503
6827	SUPT4H1	0.0334219	0.15641
5695	PSMB7	0.0308767	0.154086
10482	NXF1	0.0345669	0.15356
5715	PSMD9	0.0292445	0.153347
56949	XAB2	0.037329	0.152931
7175	TPR	0.0404017	0.151845
10484	SEC23A	0.0314865	0.151324
55308	DDX19A	0.031661	0.151314
6878	TAF6	0.0336742	0.149931
5905	RANGAP1	0.0301727	0.149336
1027	CDKN1B	0.0283656	0.148443
11269	DDX19B	0.03199	0.146412
2071	ERCC3	0.0358421	0.144396
53371	NUP54	0.0355117	0.144351
5721	PSME2	0.0286304	0.143339
9129	PRPF3	0.0279734	0.141728
64682	ANAPC1	0.0277456	0.140741
79902	NUP85	0.0335243	0.140401
56997	ADCK3	0.0263832	0.139466
1024	CDK8	0.037516	0.138379
5711	PSMD5	0.0273613	0.13795
9092	SART1	0.0269443	0.13745
2965	GTF2H1	0.0356137	0.136965
4927	NUP88	0.0326766	0.134883
9631	NUP155	0.0307143	0.134558
5917	RARS	0.0243932	0.133972
51497	TH1L	0.0291712	0.133277
23097	CDK19	0.0485104	0.133221
140890	SREK1	0.0358678	0.129367
54468	MIOS	0.0230768	0.127299
2958	GTF2A2	0.0274511	0.127137
8021	NUP214	0.0311143	0.125738
6883	TAF12	0.0292609	0.125143
51433	ANAPC5	0.025095	0.124335
8896	BUD31	0.0289487	0.123326
29945	ANAPC4	0.0249406	0.120975
246184	CDC26	0.0249406	0.120975
10762	NUP50	0.032274	0.118444
8732	RNGTT	0.0231636	0.112849
2968	GTF2H4	0.0320459	0.112289
23636	NUP62	0.0311383	0.112275
9441	MED26	0.0621619	0.111082
55588	MED29	0.0554376	0.108104
348995	NUP43	0.0332891	0.10489
2074	ERCC6	0.0249867	0.102342
57461	ISY1	0.0237028	0.101471
55090	MED9	0.0564391	0.100127
9818	NUPL1	0.0306558	0.0988376
23511	NUP188	0.0317668	0.0976067
129401	NUP35	0.0312676	0.0946378
11097	NUPL2	0.0322423	0.0939329
2733	GLE1	0.0220682	0.09375
8178	ELL	0.0291493	0.0935787
9883	POM121	0.0316341	0.0929999
56339	METTL3	0.0207581	0.0925915
29118	DDX25	0.0233345	0.0918005
10432	RBM14	0.0213619	0.0907138
8731	RNMT	0.0209933	0.0885771
9443	MED7	0.0295812	0.0876526
7936	RDBP	0.0283976	0.0875915
25920	COBRA1	0.0295965	0.0812467
29079	MED4	0.0334602	0.080544
7469	WHSC2	0.0285208	0.0787884
83548	COG3	0.0302348	0.0759685
6882	TAF11	0.0254235	0.0754381
6881	TAF10	0.0238912	0.0692327
