# Supplementary material for: An Integrated Map of HIV-Human Protein Complexes that Facilitate Viral Infection
Source: PLoS One. 2014 May 9;9(5):e96687. doi: 10.1371/journal.pone.0096687 (PMC4016004; doi:10.1371/journal.pone.0096687)
Supplement: Table S3 — Protein complexes involved in HIV infection. The list of predicted Corum protein complexes together with their protein subunits and biological functions. Colored complexes have been validated in follow-up RNAi experiments. (XLSX) [file pone.0096687.s003.xlsx]

## Sheet: Corum Complexes
Complex Name	Entrez Gene	Symbol	Predicted by Network Propagation	Function	Validated by follow-up RNAi screen
PSF-p54(nrb) complex	4841	NONO	1	DNA Repair
PSF-p54(nrb) complex	6421	SFPQ	1	DNA Repair
DSIF complex (DRB sensitivity-inducing factor complex)	6829	SUPT5H	1	Transcription Repressor, RNA Elongation
DSIF complex (DRB sensitivity-inducing factor complex)	6827	SUPT4H1	1	Transcription Repressor, RNA Elongation
GLE1-NUPL2-NUP155 complex	2733	GLE1	1	Protein Transport
GLE1-NUPL2-NUP155 complex	11097	NUPL2	1	Protein Transport
GLE1-NUPL2-NUP155 complex	9631	NUP155	1	Protein Transport
TNPO2-RAN-NXF1 complex	5901	RAN	1	RNA Transport
TNPO2-RAN-NXF1 complex	10482	NXF1	1	RNA Transport
TNPO2-RAN-NXF1 complex	30000	TNPO2	---	RNA Transport
RalBP1-CDC2-CCNB1 complex	891	CCNB1	1	Phosphorylation
RalBP1-CDC2-CCNB1 complex	983	CDK1	1	Phosphorylation
RalBP1-CDC2-CCNB1 complex	10928	RALBP1	---	Phosphorylation
FACT-NEK9 complex	11198	SUPT16H	1	DNA Topological Change, Phosphorylation, RNA Elongation
FACT-NEK9 complex	6749	SSRP1	1	DNA Topological Change, Phosphorylation, RNA Elongation
FACT-NEK9 complex	91754	NEK9	---	DNA Topological Change, Phosphorylation, RNA Elongation
NELF complex (Negative elongation factor complex)	7469	WHSC2	1	Transcription Repressor, RNA Elongation
NELF complex (Negative elongation factor complex)	51497	TH1L	1	Transcription Repressor, RNA Elongation
NELF complex (Negative elongation factor complex)	7936	RDBP	1	Transcription Repressor, RNA Elongation
NELF complex (Negative elongation factor complex)	25920	COBRA1	1	Transcription Repressor, RNA Elongation
EIF3 core complex (EIF3A, EIF3B, EIF3G, EIF3I)	8662	EIF3B	1	Translation Initiation
EIF3 core complex (EIF3A, EIF3B, EIF3G, EIF3I)	8661	EIF3A	1	Translation Initiation
EIF3 core complex (EIF3A, EIF3B, EIF3G, EIF3I)	8666	EIF3G	1	Translation Initiation
EIF3 core complex (EIF3A, EIF3B, EIF3G, EIF3I)	8668	EIF3I	---	Translation Initiation
DCS complex (PTBP1, PTBP2, HNRPH1, HNRPF)	3187	HNRNPH1	1	Regulation of RNA Splicing
DCS complex (PTBP1, PTBP2, HNRPH1, HNRPF)	3185	HNRNPF	1	Regulation of RNA Splicing
DCS complex (PTBP1, PTBP2, HNRPH1, HNRPF)	5725	PTBP1	1	Regulation of RNA Splicing
DCS complex (PTBP1, PTBP2, HNRPH1, HNRPF)	58155	PTBP2	---	Regulation of RNA Splicing
VHL-VDU1-TCEB1-TCEB2 complex	6921	TCEB1	1	Proteasomal Ubiquitin-Dependent Protein Catabolism
VHL-VDU1-TCEB1-TCEB2 complex	6923	TCEB2	1	Proteasomal Ubiquitin-Dependent Protein Catabolism
VHL-VDU1-TCEB1-TCEB2 complex	23032	USP33	---	Proteasomal Ubiquitin-Dependent Protein Catabolism
VHL-VDU1-TCEB1-TCEB2 complex	7428	VHL	---	Proteasomal Ubiquitin-Dependent Protein Catabolism
BRCA1-IRIS-pre-replication complex	4998	ORC1	1	DNA Replication
BRCA1-IRIS-pre-replication complex	990	CDC6	1	DNA Replication
BRCA1-IRIS-pre-replication complex	672	BRCA1	---	DNA Replication
BRCA1-IRIS-pre-replication complex	51053	GMNN	---	DNA Replication
MNK1-eIF4F complex	1981	EIF4G1	1	Translation Initiation
MNK1-eIF4F complex	1973	EIF4A1	1	Translation Initiation
MNK1-eIF4F complex	1977	EIF4E	1	Translation Initiation
MNK1-eIF4F complex	1982	EIF4G2	---	Translation Initiation
MNK1-eIF4F complex	8569	MKNK1	---	Translation Initiation
SMG-1-Upf1-eRF1-eRF3 complex (SURF)	2935	GSPT1	1	RNA Transport, Phosphorylation, mRNAStability
SMG-1-Upf1-eRF1-eRF3 complex (SURF)	2107	ETF1	1	RNA Transport, Phosphorylation, mRNAStability
SMG-1-Upf1-eRF1-eRF3 complex (SURF)	23708	GSPT2	---	RNA Transport, Phosphorylation, mRNAStability
SMG-1-Upf1-eRF1-eRF3 complex (SURF)	5976	UPF1	---	RNA Transport, Phosphorylation, mRNAStability
SMG-1-Upf1-eRF1-eRF3 complex (SURF)	23049	SMG1	---	RNA Transport, Phosphorylation, mRNAStability
RFC complex (activator A 1 complex)	5984	RFC4	1	DNA Replication, Phosphate Metabolism
RFC complex (activator A 1 complex)	5983	RFC3	1	DNA Replication, Phosphate Metabolism
RFC complex (activator A 1 complex)	5985	RFC5	---	DNA Replication, Phosphate Metabolism
RFC complex (activator A 1 complex)	5981	RFC1	---	DNA Replication, Phosphate Metabolism
RFC complex (activator A 1 complex)	5982	RFC2	---	DNA Replication, Phosphate Metabolism
Profilin 1 complex	347733	TUBB2B	1	Endocytosis, Complex Assembly, Actin Skeleton	RNAi phenotype
Profilin 1 complex	1213	CLTC	1	Endocytosis, Complex Assembly, Actin Skeleton	---
Profilin 1 complex	7415	VCP	1	Endocytosis, Complex Assembly, Actin Skeleton	RNAi phenotype
Profilin 1 complex	71	ACTG1	1	Endocytosis, Complex Assembly, Actin Skeleton	---
Profilin 1 complex	3312	HSPA8	1	Endocytosis, Complex Assembly, Actin Skeleton	---
Profilin 1 complex	5216	PFN1	---	Endocytosis, Complex Assembly, Actin Skeleton	---
FIB-associated protein complex	3276	PRMT1	1	rRNA Processing
FIB-associated protein complex	2091	FBL	1	rRNA Processing
FIB-associated protein complex	7846	TUBA1A	1	rRNA Processing
FIB-associated protein complex	81027	TUBB1	---	rRNA Processing
FIB-associated protein complex	10419	PRMT5	---	rRNA Processing
FIB-associated protein complex	708	C1QBP	---	rRNA Processing
ESR1-CDK7-CCNH-MNAT1-MTA1-HDAC2 complex	4331	MNAT1	1	Transcription, Phosphorylation
ESR1-CDK7-CCNH-MNAT1-MTA1-HDAC2 complex	1022	CDK7	1	Transcription, Phosphorylation
ESR1-CDK7-CCNH-MNAT1-MTA1-HDAC2 complex	902	CCNH	1	Transcription, Phosphorylation
ESR1-CDK7-CCNH-MNAT1-MTA1-HDAC2 complex	9112	MTA1	---	Transcription, Phosphorylation
ESR1-CDK7-CCNH-MNAT1-MTA1-HDAC2 complex	3066	HDAC2	---	Transcription, Phosphorylation
ESR1-CDK7-CCNH-MNAT1-MTA1-HDAC2 complex	2099	ESR1	---	Transcription, Phosphorylation
Polyadenylation complex (CSTF1, CSTF2, CSTF3, SYMPK CPSF1, CPSF2, CPSF3)	53981	CPSF2	1	RNA 3'-end processing
Polyadenylation complex (CSTF1, CSTF2, CSTF3, SYMPK CPSF1, CPSF2, CPSF3)	1478	CSTF2	1	RNA 3'-end processing
Polyadenylation complex (CSTF1, CSTF2, CSTF3, SYMPK CPSF1, CPSF2, CPSF3)	51692	CPSF3	1	RNA 3'-end processing
Polyadenylation complex (CSTF1, CSTF2, CSTF3, SYMPK CPSF1, CPSF2, CPSF3)	29894	CPSF1	1	RNA 3'-end processing
Polyadenylation complex (CSTF1, CSTF2, CSTF3, SYMPK CPSF1, CPSF2, CPSF3)	1477	CSTF1	---	RNA 3'-end processing
Polyadenylation complex (CSTF1, CSTF2, CSTF3, SYMPK CPSF1, CPSF2, CPSF3)	1479	CSTF3	---	RNA 3'-end processing
Polyadenylation complex (CSTF1, CSTF2, CSTF3, SYMPK CPSF1, CPSF2, CPSF3)	8189	SYMPK	---	RNA 3'-end processing
Oligosaccharyltransferase complex (Stt3B variant)	6184	RPN1	1	Glycosylation
Oligosaccharyltransferase complex (Stt3B variant)	6185	RPN2	1	Glycosylation
Oligosaccharyltransferase complex (Stt3B variant)	7991	TUSC3	---	Glycosylation
Oligosaccharyltransferase complex (Stt3B variant)	1650	DDOST	---	Glycosylation
Oligosaccharyltransferase complex (Stt3B variant)	201595	STT3B	---	Glycosylation
Oligosaccharyltransferase complex (Stt3B variant)	84061	MAGT1	---	Glycosylation
Oligosaccharyltransferase complex (Stt3B variant)	1603	DAD1	---	Glycosylation
DNMT3B complex	8467	SMARCA5	1	DNA Topological Change, DNAMethylation
DNMT3B complex	10051	SMC4	1	DNA Topological Change, DNAMethylation
DNMT3B complex	25942	SIN3A	---	DNA Topological Change, DNAMethylation
DNMT3B complex	10592	SMC2	---	DNA Topological Change, DNAMethylation
DNMT3B complex	3065	HDAC1	---	DNA Topological Change, DNAMethylation
DNMT3B complex	24137	KIF4A	---	DNA Topological Change, DNAMethylation
DNMT3B complex	1789	DNMT3B	---	DNA Topological Change, DNAMethylation
ASCOM complex	7277	TUBA4A	1	Transcription Activation, DNA Topological Change
ASCOM complex	203068	TUBB	1	Transcription Activation, DNA Topological Change
ASCOM complex	58508	MLL3	---	Transcription Activation, DNA Topological Change
ASCOM complex	23054	NCOA6	---	Transcription Activation, DNA Topological Change
ASCOM complex	5929	RBBP5	---	Transcription Activation, DNA Topological Change
ASCOM complex	9070	ASH2L	---	Transcription Activation, DNA Topological Change
ASCOM complex	8085	MLL2	---	Transcription Activation, DNA Topological Change
p27-cyclinE-Cdk2 - Ubiquitin E3 ligase (SKP1A, SKP2, CUL1, CKS1B, RBX1) complex	1017	CDK2	1	Ubiquitination, Phosphorylation
p27-cyclinE-Cdk2 - Ubiquitin E3 ligase (SKP1A, SKP2, CUL1, CKS1B, RBX1) complex	9978	RBX1	1	Ubiquitination, Phosphorylation
p27-cyclinE-Cdk2 - Ubiquitin E3 ligase (SKP1A, SKP2, CUL1, CKS1B, RBX1) complex	1027	CDKN1B	1	Ubiquitination, Phosphorylation
p27-cyclinE-Cdk2 - Ubiquitin E3 ligase (SKP1A, SKP2, CUL1, CKS1B, RBX1) complex	1163	CKS1B	1	Ubiquitination, Phosphorylation
p27-cyclinE-Cdk2 - Ubiquitin E3 ligase (SKP1A, SKP2, CUL1, CKS1B, RBX1) complex	8454	CUL1	---	Ubiquitination, Phosphorylation
p27-cyclinE-Cdk2 - Ubiquitin E3 ligase (SKP1A, SKP2, CUL1, CKS1B, RBX1) complex	6502	SKP2	---	Ubiquitination, Phosphorylation
p27-cyclinE-Cdk2 - Ubiquitin E3 ligase (SKP1A, SKP2, CUL1, CKS1B, RBX1) complex	898	CCNE1	---	Ubiquitination, Phosphorylation
p27-cyclinE-Cdk2 - Ubiquitin E3 ligase (SKP1A, SKP2, CUL1, CKS1B, RBX1) complex	6500	SKP1	---	Ubiquitination, Phosphorylation
CCT micro-complex	10575	CCT4	1	Protein Folding
CCT micro-complex	22948	CCT5	1	Protein Folding
CCT micro-complex	7203	CCT3	1	Protein Folding
CCT micro-complex	10694	CCT8	1	Protein Folding
CCT micro-complex	10576	CCT2	---	Protein Folding
CCT micro-complex	908	CCT6A	---	Protein Folding
CCT micro-complex	10574	CCT7	---	Protein Folding
CCT micro-complex	6950	TCP1	---	Protein Folding
DNA-PK-Ku-eIF2-NF90-NF45 complex	3608	ILF2	1	Phosphorylation, DNA Repair	---
DNA-PK-Ku-eIF2-NF90-NF45 complex	7520	XRCC5	1	Phosphorylation, DNA Repair	---
DNA-PK-Ku-eIF2-NF90-NF45 complex	8894	EIF2S2	1	Phosphorylation, DNA Repair	RNAi phenotype
DNA-PK-Ku-eIF2-NF90-NF45 complex	3609	ILF3	---	Phosphorylation, DNA Repair	---
DNA-PK-Ku-eIF2-NF90-NF45 complex	1968	EIF2S3	---	Phosphorylation, DNA Repair	---
DNA-PK-Ku-eIF2-NF90-NF45 complex	2547	XRCC6	---	Phosphorylation, DNA Repair	not tested
DNA-PK-Ku-eIF2-NF90-NF45 complex	1965	EIF2S1	---	Phosphorylation, DNA Repair	---
DNA-PK-Ku-eIF2-NF90-NF45 complex	5591	PRKDC	---	Phosphorylation, DNA Repair	not tested
Nup 107-160 subcomplex	4928	NUP98	1	Protein Transport
Nup 107-160 subcomplex	348995	NUP43	1	Protein Transport
Nup 107-160 subcomplex	81929	SEH1L	1	Protein Transport
Nup 107-160 subcomplex	57122	NUP107	1	Protein Transport
Nup 107-160 subcomplex	79902	NUP85	1	Protein Transport
Nup 107-160 subcomplex	79023	NUP37	---	Protein Transport
Nup 107-160 subcomplex	55746	NUP133	---	Protein Transport
Nup 107-160 subcomplex	6396	SEC13	---	Protein Transport
Nup 107-160 subcomplex	23279	NUP160	---	Protein Transport
Anaphase-promoting complex	64682	ANAPC1	1	Ubiquitination, Cell Cycle Control
Anaphase-promoting complex	8697	CDC23	1	Ubiquitination, Cell Cycle Control
Anaphase-promoting complex	51433	ANAPC5	1	Ubiquitination, Cell Cycle Control
Anaphase-promoting complex	29945	ANAPC4	1	Ubiquitination, Cell Cycle Control
Anaphase-promoting complex	996	CDC27	---	Ubiquitination, Cell Cycle Control
Anaphase-promoting complex	10393	ANAPC10	---	Ubiquitination, Cell Cycle Control
Anaphase-promoting complex	8881	CDC16	---	Ubiquitination, Cell Cycle Control
Anaphase-promoting complex	51434	ANAPC7	---	Ubiquitination, Cell Cycle Control
Anaphase-promoting complex	29882	ANAPC2	---	Ubiquitination, Cell Cycle Control
Histone H3.3 complex	3020	H3F3A	1	Protein Complex Assembly
Histone H3.3 complex	79711	IPO4	1	Protein Complex Assembly
Histone H3.3 complex	7290	HIRA	---	Protein Complex Assembly
Histone H3.3 complex	25842	ASF1A	---	Protein Complex Assembly
Histone H3.3 complex	55723	ASF1B	---	Protein Complex Assembly
Histone H3.3 complex	5928	RBBP4	---	Protein Complex Assembly
Histone H3.3 complex	4678	NASP	---	Protein Complex Assembly
Histone H3.3 complex	8520	HAT1	---	Protein Complex Assembly
Histone H3.3 complex	554313	HIST1H4A	---	Protein Complex Assembly
PCAF complex	6883	TAF12	1	Transcription, DNA Topological Change, Acetylation
PCAF complex	8295	TRRAP	1	Transcription, DNA Topological Change, Acetylation
PCAF complex	6881	TAF10	1	Transcription, DNA Topological Change, Acetylation
PCAF complex	10629	TAF6L	---	Transcription, DNA Topological Change, Acetylation
PCAF complex	10474	TADA3	---	Transcription, DNA Topological Change, Acetylation
PCAF complex	8850	KAT2B	---	Transcription, DNA Topological Change, Acetylation
PCAF complex	8464	SUPT3H	---	Transcription, DNA Topological Change, Acetylation
PCAF complex	27097	TAF5L	---	Transcription, DNA Topological Change, Acetylation
PCAF complex	6871	TADA2A	---	Transcription, DNA Topological Change, Acetylation
PCAF complex	6880	TAF9	---	Transcription, DNA Topological Change, Acetylation
mRNA decay complex (UPF1, UPF2, UPF3B, DCP2, XRN1, XRN2, EXOSC2, EXOSC4, EXOSC10, PARN)	23404	EXOSC2	1	RNA Degradation
mRNA decay complex (UPF1, UPF2, UPF3B, DCP2, XRN1, XRN2, EXOSC2, EXOSC4, EXOSC10, PARN)	54464	XRN1	1	RNA Degradation
mRNA decay complex (UPF1, UPF2, UPF3B, DCP2, XRN1, XRN2, EXOSC2, EXOSC4, EXOSC10, PARN)	54512	EXOSC4	1	RNA Degradation
mRNA decay complex (UPF1, UPF2, UPF3B, DCP2, XRN1, XRN2, EXOSC2, EXOSC4, EXOSC10, PARN)	5394	EXOSC10	---	RNA Degradation
mRNA decay complex (UPF1, UPF2, UPF3B, DCP2, XRN1, XRN2, EXOSC2, EXOSC4, EXOSC10, PARN)	26019	UPF2	---	RNA Degradation
mRNA decay complex (UPF1, UPF2, UPF3B, DCP2, XRN1, XRN2, EXOSC2, EXOSC4, EXOSC10, PARN)	5976	UPF1	---	RNA Degradation
mRNA decay complex (UPF1, UPF2, UPF3B, DCP2, XRN1, XRN2, EXOSC2, EXOSC4, EXOSC10, PARN)	22803	XRN2	---	RNA Degradation
mRNA decay complex (UPF1, UPF2, UPF3B, DCP2, XRN1, XRN2, EXOSC2, EXOSC4, EXOSC10, PARN)	167227	DCP2	---	RNA Degradation
mRNA decay complex (UPF1, UPF2, UPF3B, DCP2, XRN1, XRN2, EXOSC2, EXOSC4, EXOSC10, PARN)	65109	UPF3B	---	RNA Degradation
mRNA decay complex (UPF1, UPF2, UPF3B, DCP2, XRN1, XRN2, EXOSC2, EXOSC4, EXOSC10, PARN)	5073	PARN	---	RNA Degradation
H2AX complex II	8531	CSDA	1	DNA Topological Change, DNA Repair, RNA Elongation
H2AX complex II	3018	HIST1H2BB	1	DNA Topological Change, DNA Repair, RNA Elongation
H2AX complex II	3309	HSPA5	1	DNA Topological Change, DNA Repair, RNA Elongation
H2AX complex II	811	CALR	---	DNA Topological Change, DNA Repair, RNA Elongation
H2AX complex II	128312	HIST3H2BB	---	DNA Topological Change, DNA Repair, RNA Elongation
H2AX complex II	4869	NPM1	---	DNA Topological Change, DNA Repair, RNA Elongation
H2AX complex II	554313	HIST1H4A	---	DNA Topological Change, DNA Repair, RNA Elongation
H2AX complex II	8342	HIST1H2BM	---	DNA Topological Change, DNA Repair, RNA Elongation
H2AX complex II	3014	H2AFX	---	DNA Topological Change, DNA Repair, RNA Elongation
H2AX complex II	55037	PTCD3	---	DNA Topological Change, DNA Repair, RNA Elongation
Multisynthetase complex	1615	DARS	1	tRNA Ligase Activity
Multisynthetase complex	5917	RARS	1	tRNA Ligase Activity
Multisynthetase complex	3735	KARS	1	tRNA Ligase Activity
Multisynthetase complex	3376	IARS	1	tRNA Ligase Activity
Multisynthetase complex	2058	EPRS	1	tRNA Ligase Activity
Multisynthetase complex	9521	EEF1E1	---	tRNA Ligase Activity
Multisynthetase complex	51520	LARS	---	tRNA Ligase Activity
Multisynthetase complex	9255	AIMP1	---	tRNA Ligase Activity
Multisynthetase complex	5859	QARS	---	tRNA Ligase Activity
Multisynthetase complex	4141	MARS	---	tRNA Ligase Activity
Multisynthetase complex	7965	AIMP2	---	tRNA Ligase Activity
F1F0-ATP synthase (EC 3.6.3.14), mitochondrial	506	ATP5B	1	Energy Generation
F1F0-ATP synthase (EC 3.6.3.14), mitochondrial	9551	ATP5J2	1	Energy Generation
F1F0-ATP synthase (EC 3.6.3.14), mitochondrial	498	ATP5A1	1	Energy Generation
F1F0-ATP synthase (EC 3.6.3.14), mitochondrial	514	ATP5E	1	Energy Generation
F1F0-ATP synthase (EC 3.6.3.14), mitochondrial	509	ATP5C1	---	Energy Generation
F1F0-ATP synthase (EC 3.6.3.14), mitochondrial	4508	MT-ATP6	---	Energy Generation
F1F0-ATP synthase (EC 3.6.3.14), mitochondrial	513	ATP5D	---	Energy Generation
F1F0-ATP synthase (EC 3.6.3.14), mitochondrial	522	ATP5J	---	Energy Generation
F1F0-ATP synthase (EC 3.6.3.14), mitochondrial	521	ATP5I	---	Energy Generation
F1F0-ATP synthase (EC 3.6.3.14), mitochondrial	4509	ATP8	---	Energy Generation
F1F0-ATP synthase (EC 3.6.3.14), mitochondrial	10476	ATP5H	---	Energy Generation
F1F0-ATP synthase (EC 3.6.3.14), mitochondrial	10632	ATP5L	---	Energy Generation
F1F0-ATP synthase (EC 3.6.3.14), mitochondrial	539	ATP5O	---	Energy Generation
F1F0-ATP synthase (EC 3.6.3.14), mitochondrial	93974	ATPIF1	---	Energy Generation
F1F0-ATP synthase (EC 3.6.3.14), mitochondrial	516	ATP5G1	---	Energy Generation
F1F0-ATP synthase (EC 3.6.3.14), mitochondrial	515	ATP5F1	---	Energy Generation
Kinase maturation complex 1	3326	HSP90AB1	1	Kinase Signaling
Kinase maturation complex 1	3308	HSPA4	1	Kinase Signaling
Kinase maturation complex 1	7531	YWHAE	1	Kinase Signaling
Kinase maturation complex 1	10971	YWHAQ	---	Kinase Signaling
Kinase maturation complex 1	7529	YWHAB	---	Kinase Signaling
Kinase maturation complex 1	4215	MAP3K3	---	Kinase Signaling
Kinase maturation complex 1	11140	CDC37	---	Kinase Signaling
Kinase maturation complex 1	5607	MAP2K5	---	Kinase Signaling
Kinase maturation complex 1	5202	PFDN2	---	Kinase Signaling
Kinase maturation complex 1	3320	HSP90AA1	---	Kinase Signaling
Kinase maturation complex 1	7534	YWHAZ	---	Kinase Signaling
Kinase maturation complex 1	7533	YWHAH	---	Kinase Signaling
Kinase maturation complex 1	2011	MARK2	---	Kinase Signaling
Kinase maturation complex 1	7532	YWHAG	---	Kinase Signaling
Kinase maturation complex 1	81572	PDRG1	---	Kinase Signaling
Kinase maturation complex 1	84231	TRAF7	---	Kinase Signaling
DNA synthesome complex (17 subunits)	7150	TOP1	1	DNA Replication
DNA synthesome complex (17 subunits)	5557	PRIM1	1	DNA Replication
DNA synthesome complex (17 subunits)	7153	TOP2A	1	DNA Replication
DNA synthesome complex (17 subunits)	5111	PCNA	1	DNA Replication
DNA synthesome complex (17 subunits)	5427	POLE2	---	DNA Replication
DNA synthesome complex (17 subunits)	23649	POLA2	---	DNA Replication
DNA synthesome complex (17 subunits)	5424	POLD1	---	DNA Replication
DNA synthesome complex (17 subunits)	5425	POLD2	---	DNA Replication
DNA synthesome complex (17 subunits)	56655	POLE4	---	DNA Replication
DNA synthesome complex (17 subunits)	5426	POLE	---	DNA Replication
DNA synthesome complex (17 subunits)	7155	TOP2B	---	DNA Replication
DNA synthesome complex (17 subunits)	5981	RFC1	---	DNA Replication
DNA synthesome complex (17 subunits)	54107	POLE3	---	DNA Replication
DNA synthesome complex (17 subunits)	5558	PRIM2	---	DNA Replication
DNA synthesome complex (17 subunits)	57804	POLD4	---	DNA Replication
DNA synthesome complex (17 subunits)	6117	RPA1	---	DNA Replication
DNA synthesome complex (17 subunits)	5422	POLA1	---	DNA Replication
DNA synthesome complex (17 subunits)	10714	POLD3	---	DNA Replication
LARC complex (LCR-associated remodeling complex)	6599	SMARCC1	1	Transcription, Acetylation, DNA Topological Change	RNAi phenotype
LARC complex (LCR-associated remodeling complex)	3183	HNRNPC	1	Transcription, Acetylation, DNA Topological Change	---
LARC complex (LCR-associated remodeling complex)	6601	SMARCC2	1	Transcription, Acetylation, DNA Topological Change	RNAi phenotype
LARC complex (LCR-associated remodeling complex)	60	ACTB	1	Transcription, Acetylation, DNA Topological Change	---
LARC complex (LCR-associated remodeling complex)	6598	SMARCB1	---	Transcription, Acetylation, DNA Topological Change	---
LARC complex (LCR-associated remodeling complex)	6597	SMARCA4	---	Transcription, Acetylation, DNA Topological Change	---
LARC complex (LCR-associated remodeling complex)	1108	CHD4	---	Transcription, Acetylation, DNA Topological Change	---
LARC complex (LCR-associated remodeling complex)	5928	RBBP4	---	Transcription, Acetylation, DNA Topological Change	---
LARC complex (LCR-associated remodeling complex)	8932	MBD2	---	Transcription, Acetylation, DNA Topological Change	---
LARC complex (LCR-associated remodeling complex)	53615	MBD3	---	Transcription, Acetylation, DNA Topological Change	---
LARC complex (LCR-associated remodeling complex)	5977	DPF2	---	Transcription, Acetylation, DNA Topological Change	RNAi phenotype
LARC complex (LCR-associated remodeling complex)	9219	MTA2	---	Transcription, Acetylation, DNA Topological Change	not tested
LARC complex (LCR-associated remodeling complex)	6603	SMARCD2	---	Transcription, Acetylation, DNA Topological Change	---
LARC complex (LCR-associated remodeling complex)	3065	HDAC1	---	Transcription, Acetylation, DNA Topological Change	---
LARC complex (LCR-associated remodeling complex)	8289	ARID1A	---	Transcription, Acetylation, DNA Topological Change	---
LARC complex (LCR-associated remodeling complex)	3066	HDAC2	---	Transcription, Acetylation, DNA Topological Change	not tested
LARC complex (LCR-associated remodeling complex)	57459	GATAD2B	---	Transcription, Acetylation, DNA Topological Change	RNAi phenotype
LARC complex (LCR-associated remodeling complex)	86	ACTL6A	---	Transcription, Acetylation, DNA Topological Change	RNAi phenotype
LARC complex (LCR-associated remodeling complex)	6605	SMARCE1	---	Transcription, Acetylation, DNA Topological Change	RNAi phenotype
RNA polymerase II holoenzyme complex	5436	POLR2G	1	Transcription
RNA polymerase II holoenzyme complex	5437	POLR2H	1	Transcription
RNA polymerase II holoenzyme complex	5434	POLR2E	1	Transcription
RNA polymerase II holoenzyme complex	5435	POLR2F	1	Transcription
RNA polymerase II holoenzyme complex	5438	POLR2I	1	Transcription
RNA polymerase II holoenzyme complex	5439	POLR2J	1	Transcription
RNA polymerase II holoenzyme complex	2071	ERCC3	1	Transcription
RNA polymerase II holoenzyme complex	2068	ERCC2	1	Transcription
RNA polymerase II holoenzyme complex	2965	GTF2H1	1	Transcription
RNA polymerase II holoenzyme complex	2963	GTF2F2	1	Transcription
RNA polymerase II holoenzyme complex	2962	GTF2F1	1	Transcription
RNA polymerase II holoenzyme complex	6908	TBP	1	Transcription
RNA polymerase II holoenzyme complex	5440	POLR2K	1	Transcription
RNA polymerase II holoenzyme complex	5431	POLR2B	1	Transcription
RNA polymerase II holoenzyme complex	5430	POLR2A	1	Transcription
RNA polymerase II holoenzyme complex	5433	POLR2D	1	Transcription
RNA polymerase II holoenzyme complex	2959	GTF2B	1	Transcription
RNA polymerase II holoenzyme complex	5432	POLR2C	1	Transcription
RNA polymerase II holoenzyme complex	2968	GTF2H4	1	Transcription
RNA polymerase II holoenzyme complex	5441	POLR2L	1	Transcription
RNA polymerase II holoenzyme complex	2967	GTF2H3	1	Transcription
RNA polymerase II holoenzyme complex	2966	GTF2H2	---	Transcription
RNA polymerase II holoenzyme complex	2961	GTF2E2	---	Transcription
RNA polymerase II holoenzyme complex	2960	GTF2E1	---	Transcription
Mediator complex	55588	MED29	1	Transcription Activation
Mediator complex	1024	CDK8	1	Transcription Activation
Mediator complex	23097	CDK19	1	Transcription Activation
Mediator complex	9443	MED7	1	Transcription Activation
Mediator complex	9441	MED26	1	Transcription Activation
Mediator complex	55090	MED9	1	Transcription Activation
Mediator complex	29079	MED4	1	Transcription Activation
Mediator complex	9969	MED13	---	Transcription Activation
Mediator complex	9968	MED12	---	Transcription Activation
Mediator complex	51003	MED31	---	Transcription Activation
Mediator complex	90390	MED30	---	Transcription Activation
Mediator complex	9862	MED24	---	Transcription Activation
Mediator complex	80306	MED28	---	Transcription Activation
Mediator complex	9282	MED14	---	Transcription Activation
Mediator complex	9412	MED21	---	Transcription Activation
Mediator complex	81857	MED25	---	Transcription Activation
Mediator complex	84246	MED10	---	Transcription Activation
Mediator complex	400569	MED11	---	Transcription Activation
Mediator complex	9477	MED20	---	Transcription Activation
Mediator complex	9442	MED27	---	Transcription Activation
Mediator complex	51586	MED15	---	Transcription Activation
Mediator complex	112950	MED8	---	Transcription Activation
Mediator complex	23389	MED13L	---	Transcription Activation
Mediator complex	6837	MED22	---	Transcription Activation
Mediator complex	9440	MED17	---	Transcription Activation
Mediator complex	5469	MED1	---	Transcription Activation
Mediator complex	10001	MED6	---	Transcription Activation
Mediator complex	219541	MED19	---	Transcription Activation
Mediator complex	10025	MED16	---	Transcription Activation
Mediator complex	4976	OPA1	---	Transcription Activation
Mediator complex	54797	MED18	---	Transcription Activation
Mediator complex	892	CCNC	---	Transcription Activation
Mediator complex	9439	MED23	---	Transcription Activation
PA700-20S-PA28 complex	5717	PSMD11	1	Proteasomal Ubiquitin-Dependent Protein Catabolism
PA700-20S-PA28 complex	5718	PSMD12	1	Proteasomal Ubiquitin-Dependent Protein Catabolism
PA700-20S-PA28 complex	5719	PSMD13	1	Proteasomal Ubiquitin-Dependent Protein Catabolism
PA700-20S-PA28 complex	5710	PSMD4	1	Proteasomal Ubiquitin-Dependent Protein Catabolism
PA700-20S-PA28 complex	5711	PSMD5	1	Proteasomal Ubiquitin-Dependent Protein Catabolism
PA700-20S-PA28 complex	9861	PSMD6	1	Proteasomal Ubiquitin-Dependent Protein Catabolism
PA700-20S-PA28 complex	5713	PSMD7	1	Proteasomal Ubiquitin-Dependent Protein Catabolism
PA700-20S-PA28 complex	5686	PSMA5	1	Proteasomal Ubiquitin-Dependent Protein Catabolism
PA700-20S-PA28 complex	5714	PSMD8	1	Proteasomal Ubiquitin-Dependent Protein Catabolism
PA700-20S-PA28 complex	5685	PSMA4	1	Proteasomal Ubiquitin-Dependent Protein Catabolism
PA700-20S-PA28 complex	5715	PSMD9	1	Proteasomal Ubiquitin-Dependent Protein Catabolism
PA700-20S-PA28 complex	5684	PSMA3	1	Proteasomal Ubiquitin-Dependent Protein Catabolism
PA700-20S-PA28 complex	5683	PSMA2	1	Proteasomal Ubiquitin-Dependent Protein Catabolism
PA700-20S-PA28 complex	5716	PSMD10	1	Proteasomal Ubiquitin-Dependent Protein Catabolism
PA700-20S-PA28 complex	5708	PSMD2	1	Proteasomal Ubiquitin-Dependent Protein Catabolism
PA700-20S-PA28 complex	5709	PSMD3	1	Proteasomal Ubiquitin-Dependent Protein Catabolism
PA700-20S-PA28 complex	5706	PSMC6	1	Proteasomal Ubiquitin-Dependent Protein Catabolism
PA700-20S-PA28 complex	5707	PSMD1	1	Proteasomal Ubiquitin-Dependent Protein Catabolism
PA700-20S-PA28 complex	5691	PSMB3	1	Proteasomal Ubiquitin-Dependent Protein Catabolism
PA700-20S-PA28 complex	5704	PSMC4	1	Proteasomal Ubiquitin-Dependent Protein Catabolism
PA700-20S-PA28 complex	10213	PSMD14	1	Proteasomal Ubiquitin-Dependent Protein Catabolism
PA700-20S-PA28 complex	5690	PSMB2	1	Proteasomal Ubiquitin-Dependent Protein Catabolism
PA700-20S-PA28 complex	5705	PSMC5	1	Proteasomal Ubiquitin-Dependent Protein Catabolism
PA700-20S-PA28 complex	5720	PSME1	1	Proteasomal Ubiquitin-Dependent Protein Catabolism
PA700-20S-PA28 complex	5693	PSMB5	1	Proteasomal Ubiquitin-Dependent Protein Catabolism
PA700-20S-PA28 complex	5702	PSMC3	1	Proteasomal Ubiquitin-Dependent Protein Catabolism
PA700-20S-PA28 complex	5721	PSME2	1	Proteasomal Ubiquitin-Dependent Protein Catabolism
PA700-20S-PA28 complex	5692	PSMB4	1	Proteasomal Ubiquitin-Dependent Protein Catabolism
PA700-20S-PA28 complex	5695	PSMB7	1	Proteasomal Ubiquitin-Dependent Protein Catabolism
PA700-20S-PA28 complex	5700	PSMC1	1	Proteasomal Ubiquitin-Dependent Protein Catabolism
PA700-20S-PA28 complex	5694	PSMB6	1	Proteasomal Ubiquitin-Dependent Protein Catabolism
PA700-20S-PA28 complex	5701	PSMC2	1	Proteasomal Ubiquitin-Dependent Protein Catabolism
PA700-20S-PA28 complex	5687	PSMA6	1	Proteasomal Ubiquitin-Dependent Protein Catabolism
PA700-20S-PA28 complex	5688	PSMA7	1	Proteasomal Ubiquitin-Dependent Protein Catabolism
PA700-20S-PA28 complex	5689	PSMB1	1	Proteasomal Ubiquitin-Dependent Protein Catabolism
PA700-20S-PA28 complex	5682	PSMA1	---	Proteasomal Ubiquitin-Dependent Protein Catabolism
Ribosome, cytoplasmic	11224	RPL35	1	Protein Biosynthesis
Ribosome, cytoplasmic	9349	RPL23	1	Protein Biosynthesis
Ribosome, cytoplasmic	6122	RPL3	1	Protein Biosynthesis
Ribosome, cytoplasmic	6160	RPL31	1	Protein Biosynthesis
Ribosome, cytoplasmic	6124	RPL4	1	Protein Biosynthesis
Ribosome, cytoplasmic	6125	RPL5	1	Protein Biosynthesis
Ribosome, cytoplasmic	6205	RPS11	1	Protein Biosynthesis
Ribosome, cytoplasmic	6207	RPS13	1	Protein Biosynthesis
Ribosome, cytoplasmic	6165	RPL35A	1	Protein Biosynthesis
Ribosome, cytoplasmic	6208	RPS14	1	Protein Biosynthesis
Ribosome, cytoplasmic	6209	RPS15	1	Protein Biosynthesis
Ribosome, cytoplasmic	9045	RPL14	1	Protein Biosynthesis
Ribosome, cytoplasmic	6210	RPS15A	1	Protein Biosynthesis
Ribosome, cytoplasmic	3921	RPSA	1	Protein Biosynthesis
Ribosome, cytoplasmic	6217	RPS16	1	Protein Biosynthesis
Ribosome, cytoplasmic	6155	RPL27	1	Protein Biosynthesis
Ribosome, cytoplasmic	6218	RPS17	1	Protein Biosynthesis
Ribosome, cytoplasmic	6154	RPL26	1	Protein Biosynthesis
Ribosome, cytoplasmic	6152	RPL24	1	Protein Biosynthesis
Ribosome, cytoplasmic	7311	UBA52	1	Protein Biosynthesis
Ribosome, cytoplasmic	6156	RPL30	1	Protein Biosynthesis
Ribosome, cytoplasmic	6223	RPS19	1	Protein Biosynthesis
Ribosome, cytoplasmic	6222	RPS18	1	Protein Biosynthesis
Ribosome, cytoplasmic	6191	RPS4X	1	Protein Biosynthesis
Ribosome, cytoplasmic	6192	RPS4Y1	1	Protein Biosynthesis
Ribosome, cytoplasmic	6193	RPS5	1	Protein Biosynthesis
Ribosome, cytoplasmic	6194	RPS6	1	Protein Biosynthesis
Ribosome, cytoplasmic	6181	RPLP2	1	Protein Biosynthesis
Ribosome, cytoplasmic	6147	RPL23A	1	Protein Biosynthesis
Ribosome, cytoplasmic	6141	RPL18	1	Protein Biosynthesis
Ribosome, cytoplasmic	6142	RPL18A	1	Protein Biosynthesis
Ribosome, cytoplasmic	6143	RPL19	1	Protein Biosynthesis
Ribosome, cytoplasmic	6189	RPS3A	1	Protein Biosynthesis
Ribosome, cytoplasmic	4736	RPL10A	1	Protein Biosynthesis
Ribosome, cytoplasmic	6188	RPS3	1	Protein Biosynthesis
Ribosome, cytoplasmic	6187	RPS2	1	Protein Biosynthesis
Ribosome, cytoplasmic	6139	RPL17	1	Protein Biosynthesis
Ribosome, cytoplasmic	6138	RPL15	1	Protein Biosynthesis
Ribosome, cytoplasmic	6136	RPL12	1	Protein Biosynthesis
Ribosome, cytoplasmic	6137	RPL13	1	Protein Biosynthesis
Ribosome, cytoplasmic	6134	RPL10	1	Protein Biosynthesis
Ribosome, cytoplasmic	6135	RPL11	1	Protein Biosynthesis
Ribosome, cytoplasmic	6132	RPL8	1	Protein Biosynthesis
Ribosome, cytoplasmic	23521	RPL13A	1	Protein Biosynthesis
Ribosome, cytoplasmic	6133	RPL9	1	Protein Biosynthesis
Ribosome, cytoplasmic	6130	RPL7A	1	Protein Biosynthesis
Ribosome, cytoplasmic	6231	RPS26	1	Protein Biosynthesis
Ribosome, cytoplasmic	6230	RPS25	1	Protein Biosynthesis
Ribosome, cytoplasmic	6233	RPS27A	1	Protein Biosynthesis
Ribosome, cytoplasmic	6175	RPLP0	1	Protein Biosynthesis
Ribosome, cytoplasmic	6234	RPS28	1	Protein Biosynthesis
Ribosome, cytoplasmic	6203	RPS9	1	Protein Biosynthesis
Ribosome, cytoplasmic	6229	RPS24	1	Protein Biosynthesis
Ribosome, cytoplasmic	6202	RPS8	1	Protein Biosynthesis
Ribosome, cytoplasmic	6228	RPS23	1	Protein Biosynthesis
Ribosome, cytoplasmic	6201	RPS7	1	Protein Biosynthesis
Ribosome, cytoplasmic	6129	RPL7	1	Protein Biosynthesis
Ribosome, cytoplasmic	6128	RPL6	1	Protein Biosynthesis
Ribosome, cytoplasmic	6161	RPL32	---	Protein Biosynthesis
Ribosome, cytoplasmic	6164	RPL34	---	Protein Biosynthesis
Ribosome, cytoplasmic	6204	RPS10	---	Protein Biosynthesis
Ribosome, cytoplasmic	6206	RPS12	---	Protein Biosynthesis
Ribosome, cytoplasmic	6168	RPL37A	---	Protein Biosynthesis
Ribosome, cytoplasmic	6167	RPL37	---	Protein Biosynthesis
Ribosome, cytoplasmic	6169	RPL38	---	Protein Biosynthesis
Ribosome, cytoplasmic	2197	FAU	---	Protein Biosynthesis
Ribosome, cytoplasmic	6159	RPL29	---	Protein Biosynthesis
Ribosome, cytoplasmic	6158	RPL28	---	Protein Biosynthesis
Ribosome, cytoplasmic	6157	RPL27A	---	Protein Biosynthesis
Ribosome, cytoplasmic	25873	RPL36	---	Protein Biosynthesis
Ribosome, cytoplasmic	6224	RPS20	---	Protein Biosynthesis
Ribosome, cytoplasmic	6146	RPL22	---	Protein Biosynthesis
Ribosome, cytoplasmic	6144	RPL21	---	Protein Biosynthesis
Ribosome, cytoplasmic	6173	RPL36A	---	Protein Biosynthesis
Ribosome, cytoplasmic	6171	RPL41	---	Protein Biosynthesis
Ribosome, cytoplasmic	6170	RPL39	---	Protein Biosynthesis
Ribosome, cytoplasmic	6232	RPS27	---	Protein Biosynthesis
Ribosome, cytoplasmic	6235	RPS29	---	Protein Biosynthesis
Ribosome, cytoplasmic	6176	RPLP1	---	Protein Biosynthesis
Ribosome, cytoplasmic	6227	RPS21	---	Protein Biosynthesis
Ribosome, cytoplasmic	140032	RPS4Y2	---	Protein Biosynthesis
Spliceosome	9343	EFTUD2	1	RNA Splicing
Spliceosome	10291	SF3A1	1	RNA Splicing
Spliceosome	23517	SKIV2L2	1	RNA Splicing
Spliceosome	10992	SF3B2	1	RNA Splicing
Spliceosome	27339	PRPF19	1	RNA Splicing
Spliceosome	10921	RNPS1	1	RNA Splicing
Spliceosome	11157	LSM6	1	RNA Splicing
Spliceosome	4686	NCBP1	1	RNA Splicing
Spliceosome	4116	MAGOH	1	RNA Splicing
Spliceosome	51362	CDC40	1	RNA Splicing
Spliceosome	23451	SF3B1	1	RNA Splicing
Spliceosome	23450	SF3B3	1	RNA Splicing
Spliceosome	10907	TXNL4A	1	RNA Splicing
Spliceosome	8683	SRSF9	1	RNA Splicing
Spliceosome	11338	U2AF2	1	RNA Splicing
Spliceosome	26986	PABPC1	1	RNA Splicing
Spliceosome	10421	CD2BP2	1	RNA Splicing
Spliceosome	5356	PLRG1	1	RNA Splicing
Spliceosome	10946	SF3A3	1	RNA Splicing
Spliceosome	9879	DDX46	1	RNA Splicing
Spliceosome	4809	NHP2L1	1	RNA Splicing
Spliceosome	57819	LSM2	1	RNA Splicing
Spliceosome	8175	SF3A2	1	RNA Splicing
Spliceosome	22916	NCBP2	1	RNA Splicing
Spliceosome	10594	PRPF8	1	RNA Splicing
Spliceosome	10189	THOC4	1	RNA Splicing
Spliceosome	9416	DDX23	1	RNA Splicing
Spliceosome	11051	NUDT21	1	RNA Splicing
Spliceosome	26121	PRPF31	1	RNA Splicing
Spliceosome	22938	SNW1	1	RNA Splicing
Spliceosome	80145	THOC7	1	RNA Splicing
Spliceosome	1665	DHX15	1	RNA Splicing
Spliceosome	23020	SNRNP200	1	RNA Splicing
Spliceosome	1660	DHX9	1	RNA Splicing
Spliceosome	24148	PRPF6	1	RNA Splicing
Spliceosome	9295	SRSF11	1	RNA Splicing
Spliceosome	7307	U2AF1	1	RNA Splicing
Spliceosome	5496	PPM1G	1	RNA Splicing
Spliceosome	1654	DDX3X	1	RNA Splicing
Spliceosome	1655	DDX5	1	RNA Splicing
Spliceosome	9785	DHX38	1	RNA Splicing
Spliceosome	57461	ISY1	1	RNA Splicing
Spliceosome	56949	XAB2	1	RNA Splicing
Spliceosome	6637	SNRPG	1	RNA Splicing
Spliceosome	6635	SNRPE	1	RNA Splicing
Spliceosome	6636	SNRPF	1	RNA Splicing
Spliceosome	6633	SNRPD2	1	RNA Splicing
Spliceosome	6634	SNRPD3	1	RNA Splicing
Spliceosome	9092	SART1	1	RNA Splicing
Spliceosome	9129	PRPF3	1	RNA Splicing
Spliceosome	27258	LSM3	1	RNA Splicing
Spliceosome	9128	PRPF4	1	RNA Splicing
Spliceosome	10262	SF3B4	1	RNA Splicing
Spliceosome	8896	BUD31	1	RNA Splicing
Spliceosome	6431	SRSF6	1	RNA Splicing
Spliceosome	6626	SNRPA	1	RNA Splicing
Spliceosome	6627	SNRPA1	1	RNA Splicing
Spliceosome	9939	RBM8A	1	RNA Splicing
Spliceosome	6432	SRSF7	1	RNA Splicing
Spliceosome	6628	SNRPB	1	RNA Splicing
Spliceosome	6434	TRA2B	1	RNA Splicing
Spliceosome	6629	SNRPB2	1	RNA Splicing
Spliceosome	22826	DNAJC8	1	RNA Splicing
Spliceosome	6625	SNRNP70	1	RNA Splicing
Spliceosome	6430	SRSF5	1	RNA Splicing
Spliceosome	51639		1	RNA Splicing
Spliceosome	6429	SRSF4	1	RNA Splicing
Spliceosome	6428	SRSF3	1	RNA Splicing
Spliceosome	6632	SNRPD1	1	RNA Splicing
Spliceosome	6427	SRSF2	1	RNA Splicing
Spliceosome	6426	SRSF1	1	RNA Splicing
Spliceosome	55234	SMU1	---	RNA Splicing
Spliceosome	7536	SF1	---	RNA Splicing
Spliceosome	8220	DGCR14	---	RNA Splicing
Spliceosome	25962	KIAA1429	---	RNA Splicing
Spliceosome	11017	SNRNP27	---	RNA Splicing
Spliceosome	27336	HTATSF1	---	RNA Splicing
Spliceosome	10713	USP39	---	RNA Splicing
Spliceosome	51428	DDX41	---	RNA Splicing
Spliceosome	79002	C19orf43	---	RNA Splicing
Spliceosome	3550	IK	---	RNA Splicing
Spliceosome	22985	ACIN1	---	RNA Splicing
Spliceosome	10915	TCERG1	---	RNA Splicing
Spliceosome	84991	RBM17	---	RNA Splicing
Spliceosome	53938	PPIL3	---	RNA Splicing
Spliceosome	51593	SRRT	---	RNA Splicing
Spliceosome	9984	THOC1	---	RNA Splicing
Spliceosome	23398	PPWD1	---	RNA Splicing
Spliceosome	51690	LSM7	---	RNA Splicing
Spliceosome	10521	DDX17	---	RNA Splicing
Spliceosome	23013	SPEN	---	RNA Splicing
Spliceosome	25804	LSM4	---	RNA Splicing
Spliceosome	9775	EIF4A3	---	RNA Splicing
Spliceosome	58517	RBM25	---	RNA Splicing
Spliceosome	55660	PRPF40A	---	RNA Splicing
Spliceosome	84321	THOC3	---	RNA Splicing
Spliceosome	23524	SRRM2	---	RNA Splicing
Spliceosome	4236	MFAP1	---	RNA Splicing
Spliceosome	8563	THOC5	---	RNA Splicing
Spliceosome	10285	SMNDC1	---	RNA Splicing
Spliceosome	10286	BCAS2	---	RNA Splicing
Spliceosome	7919	DDX39B	---	RNA Splicing
Spliceosome	51503	---	---	RNA Splicing
Spliceosome	8559	PRPF18	---	RNA Splicing
Spliceosome	11052	CPSF6	---	RNA Splicing
Spliceosome	988	CDC5L	---	RNA Splicing
Spliceosome	9410	SNRNP40	---	RNA Splicing
Spliceosome	51729	WBP11	---	RNA Splicing
Spliceosome	1153	CIRBP	---	RNA Splicing
Spliceosome	56259	CTNNBL1	---	RNA Splicing
Spliceosome	23759	PPIL2	---	RNA Splicing
Spliceosome	55696	RBM22	---	RNA Splicing
Spliceosome	64783	RBM15	---	RNA Splicing
Spliceosome	79228	THOC6	---	RNA Splicing
Spliceosome	8449	DHX16	---	RNA Splicing
Spliceosome	9589	WTAP	---	RNA Splicing
Spliceosome	24144	TFIP11	---	RNA Splicing
Spliceosome	9584	RBM39	---	RNA Splicing
Spliceosome	58509	C19orf29	---	RNA Splicing
Spliceosome	1659	DHX8	---	RNA Splicing
Spliceosome	84811	BUD13	---	RNA Splicing
Spliceosome	51755	CDK12	---	RNA Splicing
Spliceosome	57703	CWC22	---	RNA Splicing
Spliceosome	29105	C16orf80	---	RNA Splicing
Spliceosome	25949	SYF2	---	RNA Splicing
Spliceosome	51340	CRNKL1	---	RNA Splicing
Spliceosome	23350	U2SURP	---	RNA Splicing
Spliceosome	9716	AQR	---	RNA Splicing
Spliceosome	94104	GCFC1	---	RNA Splicing
Spliceosome	10465	PPIH	---	RNA Splicing
Spliceosome	10569	SLU7	---	RNA Splicing
Spliceosome	8899	PRPF4B	---	RNA Splicing
Spliceosome	4343	MOV10	---	RNA Splicing
Spliceosome	22827		---	RNA Splicing
Spliceosome	51645	PPIL1	---	RNA Splicing
Spliceosome	51747	LUC7L3	---	RNA Splicing
Spliceosome	7756	ZNF207	---	RNA Splicing
Spliceosome	10643	IGF2BP3	---	RNA Splicing
Spliceosome	57187	THOC2	---	RNA Splicing
Spliceosome	10250	SRRM1	---	RNA Splicing
Spliceosome	6631	SNRPC	---	RNA Splicing
Spliceosome	10450	PPIE	---	RNA Splicing
